# Supplementary material for: Lactoferrin Is Broadly Active against Yeasts and Highly Synergistic with Amphotericin B
Source: Antimicrob Agents Chemother. 2020 Apr 21;64(5):e02284-19. doi: 10.1128/AAC.02284-19 (PMC7179636; doi:10.1128/AAC.02284-19)
Supplement: Supplemental file 1 [file AAC.02284-19-sd001.xlsx]

## Sheet: MICs
SUPPLEMENTARY DATASET S1: MICs for all strains used in this study.
MINIMUM INHIBITORY CONCENTRATION DATA
Class	Species	Strain	Country	Source		Lactoferrins				Antifungal Drugs
						Sigma	Dairy 1	Dairy 2		AMB	NYS	FLC	ITR	VRC	5FC
Mucoromycetes	Cunninghamella bertholletiae	80-16-016-2333	Australia	Clinical		>1024	>1024	>1024		-	-	-	-	-	-
	Mucor circinelloides	80-14-240-5007	Australia	Clinical		>1024	>1024	>1024		-	-	-	-	-	-
	Rhizopus oryzae	04-14-364-1703	Australia	Clinical		>1024	64	64		-	-	-	-	-	-
	Rhizopus microsporus	80-16-033-5096	Australia	Clinical		>1024	64	32		-	-	-	-	-	-
Tremellomycetes	Cryptococcus neoformans (VNI)	H99/WM148	United States	Clinical		>256	16	16		0.25	8	2	0.125	0.063	4
		571 148	Australia	Veterinary		-	32	32		-	-	-	-	-	-
		571 117	Australia	Veterinary		-	16	32		-	-	-	-	-	-
		CH40-01/WM385	Bangkok	Clinical		-	16	32		-	-	-	-	-	-
	Cryptococcus neoformans (VNII)	WM556/RJ-64	Brazil	Environmental		>256	8	16		0.25	8	0.25	0.015	0.015	2
		571 114	Australia	Veterinary		-	16	16		-	-	-	-	-	-
		WM626	Australia	Clinical		-	16	16		-	-	-	-	-	-
		C3-1	Brazil	Environmental		-	8	16		-	-	-	-	-	-
	Cryptococcus neoformans (VNIII)	WM628	Australia	Clinical		>256	16	16		0.25	8	1	0.031	0.031	1
		WM01-59	Australia	Clinical		-	8	16		-	-	-	-	-	-
	Cryptococcus deneoformans (VNIV)	JEC20	United States	Lab Strain		>256	8	16		0.25	8	0.5	0.008	0.015	2
		JEC21	United States	Lab Strain		-	32	64		-	-	-	-	-	-
		WM629	Australia	Clinical		-	8	16		-	-	-	-	-	-
		B31-2D	Australia	Clinical		-	8	16		-	-	-	-	-	-
	Cryptococcus gattii (VGI)	2005/215	France	Clinical		>256	16	32		0.25	8	2	0.25	0.125	1
		ENV316	Australia	Environmental		-	8	32		-	-	-	-	-	-
		PNG14	Papua New Guinea	Clinical		-	8	32		-	-	-	-	-	-
		V15/571_103	Australia	Veterinary		-	32	16		-	-	-	-	-	-
	Cryptococcus deuterogattii (VGII)	R265	French Guyana	Clinical		>256	16	16		0.5	8	32	0.5	0.5	2
		97/170	Canada	Clinical		-	16	16		-	-	-	-	-	-
		CBS1930	Aruba	Clinical		-	16	32		-	-	-	-	-	-
		ICB184	Brazil	Clinical		-	16	16		-	-	-	-	-	-
	Cryptococcus bacillisporus (VGIII)	WM161	United States	Environmental		>256	16	16		0.5	8	1	0.063	0.031	8
		VBP62270	Australia	Veterinary		-	8	16		-	-	-	-	-	-
		97/427	Mexico	Clinical		-	16	16		-	-	-	-	-	-
		B13C	Asia	Clinical		-	32	16		-	-	-	-	-	-
	Cryptococcus tetragattii (VGIV)	MMRL3013	Botswana	Clinical		>256	16	32		0.25	8	1	0.125	0.015	2
		M250	Malawi	Clinical		-	16	16		-	-	-	-	-	-
		WM779	South Africa	Veterinary		-	16	16		-	-	-	-	-	-
		MMRL2650	India	Clinical		-	16	16		-	-	-	-	-	-
Dothideomycetes	Exserohilum rostratum	04-15-030-3691	Australia	Clinical		>1024	>1024	>1024		-	-	-	-	-	-
	Verruconis gallopava	04-14-321-3400	Australia	Clinical		>1024	>1024	>1024		-	-	-	-	-	-
Sordariomycetes	Fusarium incarnatum-equiseti cpx	40-15-340-2345	Australia	Clinical		>1024	>1024	>1024		-	-	-	-	-	-
	Fusarium solani cpx	04-16-056-1862	Australia	Clinical		>1024	>1024	>1024		-	-	-	-	-	-
	Fusarium oxysporum cpx	07-200-3012	Australia	Clinical		>1024	>1024	>1024		-	-	-	-	-	-
	Lomentospora prolificans (Scedosporium prolificans)	80-16-101-2445	Australia	Clinical		>1024	32	64		-	-	-	-	-	-
		04-12-325-4251	Australia	Clinical		>1024	32	32		-	-	-	-	-	-
	Scedosporium apiospermum cpx	04-16-022-2268	Australia	Clinical		>1024	>1024	>1024		-	-	-	-	-	-
	Scedosporium aurantiacum	80-15-279-5508	Australia	Clinical		>1024	>1024	>1024		-	-	-	-	-	-
	Scedosporium boydii	80-15-338-4466	Australia	Clinical		>1024	64	64		-	-	-	-	-	-
		04-12-325-4251	Australia	Clinical		>1024	>1024	>1024		-	-	-	-	-	-
Eurotiomycetes	Aspergillus fumigatus	ATCC204305	Australia	Clinical		>1024	>1024	>1024		-	-	-	-	-	-
	Aspergillus terreus cpx	75-16-089-2500	Australia	Clinical		>1024	>1024	>1024		-	-	-	-	-	-
	Aspergillus flavus	ATCC204304	Australia	Clinical		>1024	>1024	>1024		-	-	-	-	-	-
	Aspergillus niger	5181	Australia	Environmental		>1024	>1024	>1024		-	-	-	-	-	-
	Microsporum canis	MC01	Australia	Environmental		>1024	>1024	>1024		-	-	-	-	-	-
	Nannizzia nana (Microsporum nanum)	MN01	Australia	Environmental		>1024	>1024	>1024		-	-	-	-	-	-
	Nannizzia gypsea (Microsporum gypseum)	MG01	Australia	Environmental		>1024	>1024	>1024		-	-	-	-	-	-
	Trichophyton interdigitale	RNS/M608077	Australia	Clinical		>1024	>1024	>1024		-	-	-	-	-	-
	Trichophyton tonsurans	RNS/M586050	Australia	Clinical		>1024	>1024	>1024		-	-	-	-	-	-
	Trichophyton rubrum	RNS/M8501	Australia	Clinical		>1024	>1024	>1024		-	-	-	-	-	-
	Trichophyton verrucosum	01.153	Australia	Clinical		>1024	>1024	>1024		-	-	-	-	-	-
Saccharomycetes	Clavispora lusitaniae (Candida lusitaniae)	M2002	Australia	Blood Arterial Line		>256	8	8		0.5	8	0.25	0.0625	0.00390625	0.0625
		M5619	Australia	Urine		-	16	16		-	-	-	-	-	-
		AMMRL1865	Australia	Abdominal Fluid		-	8	8		-	-	-	-	-	-
		AMMRL1867	Australia	Urine		-	16	16		-	-	-	-	-	-
	Pichia kudriavzevii (Candida krusei)	ATCC6248	Australia	Sputum		>256	8	8		0.5	8	16	0.25	0.25	8
		AMMRL1878	Australia	Urine		-	8	16		-	-	-	-	-	-
		M7603	Australia	Vaginal Swab		-	8	8		-	-	-	-	-	-
		M94513	Australia	Abdominal Fluid		-	8	8		-	-	-	-	-	-
	Saccharomyces cerevisiae	S288c	Australia	Laboratory Strain		>256	8	8		0.25	8	8	0.5	0.25	0.5
		M93149	Australia	Sputum		-	8	8		-	-	-	-	-	-
	Kluyveromyces marxianus (Candida kefyr)	M1896	Australia	Urine		>256	16	16		1	8	0.0625	0.0625	0.00390625	4
		M230550	Australia	Urine		-	16	16		-	-	-	-	-	-
		AMMRL1826	Australia	Urine		-	16	16		-	-	-	-	-	-
		AMMRL1816	Australia	Urine		-	16	16		-	-	-	-	-	-
	Candida nivariensis	AMMRL1900	Australia	Tongue		>256	8	8		0.25	4	4	0.25	0.25	1
	Candida bracarensis	AMMRL1891	Australia	Urine		>256	8	8		0.25	4	2	0.125	0.125	0.5
	Candida glabrata	CBS138	Australia	Faeces		>256	8	8		0.25	4	4	0.0625	0.125	0.125
		M226760	Australia	Urine		-	8	16		-	-	-	-	-	-
		M221133	Australia	Vaginal Swab		-	8	16		-	-	-	-	-	-
		M6477	Australia	Sputum		-	8	8		-	-	-	-	-	-
	Meyerozyma guilliermondii (Candida guilliermondii)	AMMRL1830	Australia	Fingernail Clippings		>256	8	8		0.25	4	4	0.125	0.125	0.0625
		AMMRL1832	Australia	Fingernail Clippings		-	8	8		-	-	-	-	-	-
		AMMRL1866	Australia	Peritoneal Fluid		-	8	8		-	-	-	-	-	-
	Candida metapsilosis	M1879	Australia	Abdominal Fluid		>256	16	16		0.25	4	4	0.125	0.125	0.25
	Candida orthopsilosis	M96926	Australia	Abdominal Fluid		>256	16	16		0.25	4	1	0.125	0.03125	0.0625
		M230815	Australia	Urine		-	16	16		-	-	-	-	-	-
		M1892	Australia	Ear Swab		-	16	16		-	-	-	-	-	-
		M99271	Australia	Ear Swab		-	16	16		-	-	-	-	-	-
	Candida dubliniensis	AMMRL1881	Australia	Abdominal Fluid		>256	16	16		0.5	8	0.25	0.0625	0.00390625	0.0625
		03-058-3327	Australia	Sputum		-	8	8		-	-	-	-	-	-
		M230642	Australia	Bronchial Wash		-	16	16		-	-	-	-	-	-
		AMMRL1792	Australia	Retroperioneal Mass		-	16	16		-	-	-	-	-	-
	Candida tropicalis	M230640	Australia	PEG Swab		>256	16	8		1	8	0.5	0.125	0.03125	0.25
		M481	Australia	Urine		-	16	16		-	-	-	-	-	-
		M220708	Australia	Abdominal Tissue		-	16	16		-	-	-	-	-	-
		M4754	Australia	Vaginal Swab		-	32	32		-	-	-	-	-	-
	Candida parapsilosis	ATCC22018	Australia	Unknown		>256	8	8		0.5	8	2	0.125	0.125	0.5
		M7486	Australia	PEG Swab		-	16	16		-	-	-	-	-	-
		M6865	Australia	Ear Swab		-	16	16		-	-	-	-	-	-
		AMMRL1875	Australia	Clinical		-	16	16		-	-	-	-	-	-
	Candida albicans	SC5314	Australia	Candidiasis		>256	16	16		0.25	4	1	0.0625	0.03125	0.125
		03-266-3110	Australia	Vaginal Swab		-	16	32		-	-	-	-	-	-
		04-022-3139	Australia	Oral		-	16	16		-	-	-	-	-	-
		WM229	Australia	Skin		-	16	16		-	-	-	-	-	-
