# Supplementary material for: Lactoferrin Is Broadly Active against Yeasts and Highly Synergistic with Amphotericin B
Source: Antimicrob Agents Chemother. 2020 Apr 21;64(5):e02284-19. doi: 10.1128/AAC.02284-19 (PMC7179636; doi:10.1128/AAC.02284-19)
Supplement: Supplemental file 2 [file AAC.02284-19-sd002.xlsx]

## Sheet: Synergy
SUPPLEMENTARY DATASET S2: Synergy data for all strains used in this study.
AMPHOTERICIN B & LACTOFERRIN-BEGA
Class	Species	Strain	Country	Source		Amphotericin B				Lactoferrin-Bega				FICI	Interaction		Loewe					Bliss Independence
						MIC1	MIC2	FICA	Fold	MIC3	MIC4	FICB	Fold				Fold (AMB)	Fold (LF-B)	FICI	Interaction		µM2%	Synergy	µM2%	Antagonism
Tremellomycetes	Cryptococcus neoformans (VNI)	H99/WM148	United States	Clinical		0.25	0.0625	0.25	4	16	4	0.25	4	0.5	Synergy		4	4	0.5	Synergy		148.1	Strong	-2.08	Insignificant
	Cryptococcus neoformans (VNII)	WM556/RJ-64	Brazil	Environmental		0.25	0.0625	0.25	4	8	2	0.25	4	0.5	Synergy		-	-	-	-		-	-	-	-
	Cryptococcus neoformans (VNIII)	WM628	Australia	Clinical		0.25	0.125	0.5	2	16	4	0.25	4	0.75	Indifference		-	-	-	-		-	-	-	-
	Cryptococcus deneoformans (VNIV)	JEC20	United States	Lab Strain		0.25	0.0625	0.25	4	8	2	0.25	4	0.5	Synergy		-	-	-	-		-	-	-	-
	Cryptococcus gattii (VGI)	2005/215	France	Clinical		0.25	0.0625	0.25	4	16	8	0.5	2	0.75	Indifference		-	-	-	-		-	-	-	-
	Cryptococcus deuterogattii (VGII)	R265	French Guyana	Clinical		0.5	0.125	0.25	4	16	8	0.5	2	0.75	Indifference		4	2	0.75	Indifference		60.76	Moderate	-2.78	Insignificant
	Cryptococcus bacillisporus (VGIII)	WM161	United States	Environmental		0.5	0.25	0.5	2	16	4	0.25	4	0.75	Indifference		-	-	-	-		-	-	-	-
	Cryptococcus tetragattii (VGIV)	MMRL3013	Botswana	Clinical		0.25	0.0625	0.25	4	16	4	0.25	4	0.5	Synergy		-	-	-	-		-	-	-	-
Saccharomycetes	Clavispora lusitaniae	M2002	Australia	Blood Arterial Line		0.5	0.125	0.25	4	8	1	0.125	8	0.375	Synergy		-	-	-	-		-	-	-	-
	Pichia kudriavzevii	ATCC6248	Australia	Sputum		0.5	0.125	0.25	4	8	2	0.25	4	0.5	Synergy		-	-	-	-		-	-	-	-
	Saccharomyces cerevisiae	S288c	Australia	Laboratory Strain		0.25	0.03125	0.125	8	8	1	0.125	8	0.25	Synergy		-	-	-	-		-	-	-	-
	Kluyveromyces marxianus	M1896	Australia	Urine		1	0.25	0.25	4	16	4	0.25	4	0.5	Synergy		-	-	-	-		-	-	-	-
	Candida nivariensis	AMMRL1900	Australia	Tongue		0.25	0.0625	0.25	4	8	2	0.25	4	0.5	Synergy		-	-	-	-		-	-	-	-
	Candida bracarensis	AMMRL1891	Australia	Urine		0.25	0.0625	0.25	4	8	2	0.25	4	0.5	Synergy		-	-	-	-		-	-	-	-
	Candida glabrata	CBS138	Australia	Faeces		0.25	0.0625	0.25	4	8	1	0.125	8	0.375	Synergy		4	8	0.375	Synergy		77.46	Moderate	-4.78	Insignificant
	Meyerozyma guilliermondii	AMMRL1830	Australia	Fingernail Clippings		0.25	0.0625	0.25	4	8	1	0.125	8	0.375	Synergy		-	-	-	-		-	-	-	-
	Candida metapsilosis	M1879	Australia	Abdominal Fluid		0.25	0.0625	0.25	4	16	4	0.25	4	0.5	Synergy		-	-	-	-		-	-	-	-
	Candida orthopsilosis	M96926	Australia	Abdominal Fluid		0.25	0.0625	0.25	4	16	4	0.25	4	0.5	Synergy		-	-	-	-		-	-	-	-
	Candida dubliniensis	AMMRL1881	Australia	Abdominal Fluid		0.5	0.125	0.25	4	16	4	0.25	4	0.5	Synergy		-	-	-	-		-	-	-	-
	Candida tropicalis	M230640	Australia	PEG Swab		1	0.25	0.25	4	16	2	0.125	8	0.375	Synergy		-	-	-	-		-	-	-	-
	Candida parapsilosis	ATCC22018	Australia	Unknown		0.5	0.125	0.25	4	8	2	0.25	4	0.5	Synergy		-	-	-	-		-	-	-	-
	Candida albicans	SC5314	Australia	Candidiasis		0.25	0.0625	0.25	4	16	2	0.125	8	0.375	Synergy		4	8	0.375	Synergy		135.48	Strong	-8.58	Insignificant
NYSTATIN & LACTOFERRIN-BEGA
Class	Species	Strain	Country	Source		Nystatin				Lactoferrin-Bega				FICI	Interaction		Loewe					Bliss Independence
						MIC1	MIC2	FICA	Fold	MIC3	MIC4	FICB	Fold				Fold (AMB)	Fold (LF-B)	FICI	Interaction		µM2%	Synergy	µM2%	Antagonism
Tremellomycetes	Cryptococcus neoformans (VNI)	H99/WM148	United States	Clinical		8	8	1	1	16	8	0.5	2	1.5	Indifference		1	2	1.5	Indifference		18.51	Insignificant	-2.97	Insignificant
	Cryptococcus neoformans (VNII)	WM556/RJ-64	Brazil	Environmental		8	8	1	1	8	4	0.5	2	1.5	Indifference		-	-	-	-		-	-	-	-
	Cryptococcus neoformans (VNIII)	WM628	Australia	Clinical		8	8	1	1	16	8	0.5	2	1.5	Indifference		-	-	-	-		-	-	-	-
	Cryptococcus deneoformans (VNIV)	JEC20	United States	Lab Strain		8	8	1	1	8	4	0.5	2	1.5	Indifference		-	-	-	-		-	-	-	-
	Cryptococcus gattii (VGI)	2005/215	France	Clinical		8	8	1	1	16	8	0.5	2	1.5	Indifference		-	-	-	-		-	-	-	-
	Cryptococcus deuterogattii (VGII)	R265	French Guyana	Clinical		8	8	1	1	16	8	0.5	2	1.5	Indifference		1	2	1.5	Indifference		21.82	Insignificant	0	Insignificant
	Cryptococcus bacillisporus (VGIII)	WM161	United States	Environmental		8	8	1	1	16	8	0.5	2	1.5	Indifference		-	-	-	-		-	-	-	-
	Cryptococcus tetragattii (VGIV)	MMRL3013	Botswana	Clinical		8	8	1	1	16	8	0.5	2	1.5	Indifference		-	-	-	-		-	-	-	-
Saccharomycetes	Clavispora lusitaniae	M2002	Australia	Blood Arterial Line		8	8	1	1	8	4	0.5	2	1.5	Indifference		-	-	-	-		-	-	-	-
	Pichia kudriavzevii	ATCC6248	Australia	Sputum		8	8	1	1	8	4	0.5	2	1.5	Indifference		-	-	-	-		-	-	-	-
	Saccharomyces cerevisiae	S288c	Australia	Laboratory Strain		8	8	1	1	8	4	0.5	2	1.5	Indifference		-	-	-	-		-	-	-	-
	Kluyveromyces marxianus	M1896	Australia	Urine		8	4	0.5	2	16	8	0.5	2	1	Indifference		-	-	-	-		-	-	-	-
	Candida nivariensis	AMMRL1900	Australia	Tongue		4	4	1	1	8	4	0.5	2	1.5	Indifference		-	-	-	-		-	-	-	-
	Candida bracarensis	AMMRL1891	Australia	Urine		4	4	1	1	8	4	0.5	2	1.5	Indifference		-	-	-	-		-	-	-	-
	Candida glabrata	CBS138	Australia	Faeces		4	2	0.5	2	8	4	0.5	2	1	Indifference		2	2	1	Indifference		5.58	Insignificant	-1.31	Insignificant
	Meyerozyma guilliermondii	AMMRL1830	Australia	Fingernail Clippings		4	2	0.5	2	8	4	0.5	2	1	Indifference		-	-	-	-		-	-	-	-
	Candida metapsilosis	M1879	Australia	Abdominal Fluid		4	4	1	1	16	8	0.5	2	1.5	Indifference		-	-	-	-		-	-	-	-
	Candida orthopsilosis	M96926	Australia	Abdominal Fluid		4	2	0.5	2	16	8	0.5	2	1	Indifference		-	-	-	-		-	-	-	-
	Candida dubliniensis	AMMRL1881	Australia	Abdominal Fluid		8	8	1	1	16	8	0.5	2	1.5	Indifference		-	-	-	-		-	-	-	-
	Candida tropicalis	M230640	Australia	PEG Swab		8	8	1	1	16	8	0.5	2	1.5	Indifference		-	-	-	-		-	-	-	-
	Candida parapsilosis	ATCC22018	Australia	Unknown		8	8	1	1	8	4	0.5	2	1.5	Indifference		-	-	-	-		-	-	-	-
	Candida albicans	SC5314	Australia	Candidiasis		4	4	1	1	16	8	0.5	2	1.5	Indifference		1	2	1.5	Indifference		9.93	Insignificant	-9.21	Insignificant
FLUCONAZOLE & LACTOFERRIN-BEGA
Class	Species	Strain	Country	Source		Fluconazole				Lactoferrin-Bega				FICI	Interaction		Loewe					Bliss Independence
						MIC1	MIC2	FICA	Fold	MIC3	MIC4	FICB	Fold				Fold (AMB)	Fold (LF-B)	FICI	Interaction		µM2%	Synergy	µM2%	Antagonism
Tremellomycetes	Cryptococcus neoformans (VNI)	H99/WM148	United States	Clinical		4	2	0.5	2	16	4	0.25	4	0.75	Indifference		2	4	0.75	Indifference		44.27	Minor	-1.88	Insignificant
	Cryptococcus neoformans (VNII)	WM556/RJ-64	Brazil	Environmental		0.5	0.25	0.5	2	8	4	0.5	2	1	Indifference		-	-	-	-		-	-	-	-
	Cryptococcus neoformans (VNIII)	WM628	Australia	Clinical		2	2	1	1	16	8	0.5	2	1.5	Indifference		-	-	-	-		-	-	-	-
	Cryptococcus deneoformans (VNIV)	JEC20	United States	Lab Strain		1	0.5	0.5	2	8	2	0.25	4	0.75	Indifference		-	-	-	-		-	-	-	-
	Cryptococcus gattii (VGI)	2005/215	France	Clinical		4	2	0.5	2	16	4	0.25	4	0.75	Indifference		-	-	-	-		-	-	-	-
	Cryptococcus deuterogattii (VGII)	R265	French Guyana	Clinical		32	16	0.5	2	16	4	0.25	4	0.75	Indifference		1	2	0.75	Indifference		28.77	Minor	0	Insignificant
	Cryptococcus bacillisporus (VGIII)	WM161	United States	Environmental		2	2	1	1	16	8	0.5	2	1.5	Indifference		-	-	-	-		-	-	-	-
	Cryptococcus tetragattii (VGIV)	MMRL3013	Botswana	Clinical		2	2	1	1	16	8	0.5	2	1.5	Indifference		-	-	-	-		-	-	-	-
Saccharomycetes	Clavispora lusitaniae	M2002	Australia	Blood Arterial Line		0.25	0.125	0.5	2	8	4	0.5	2	1	Indifference		-	-	-	-		-	-	-	-
	Pichia kudriavzevii	ATCC6248	Australia	Sputum		16	8	0.5	2	8	4	0.5	2	1	Indifference		-	-	-	-		-	-	-	-
	Saccharomyces cerevisiae	S288c	Australia	Laboratory Strain		8	8	1	1	8	4	0.5	2	1.5	Indifference		-	-	-	-		-	-	-	-
	Kluyveromyces marxianus	M1896	Australia	Urine		0.125	0.125	1	1	16	8	0.5	2	1.5	Indifference		-	-	-	-		-	-	-	-
	Candida nivariensis	AMMRL1900	Australia	Tongue		4	4	1	1	8	4	0.5	2	1.5	Indifference		-	-	-	-		-	-	-	-
	Candida bracarensis	AMMRL1891	Australia	Urine		2	1	0.5	2	8	4	0.5	2	1	Indifference		-	-	-	-		-	-	-	-
	Candida glabrata	CBS138	Australia	Faeces		4	2	0.5	2	8	4	0.5	2	1	Indifference		2	2	1	Indifference		14.31	Insignificant	-0.71	Insignificant
	Meyerozyma guilliermondii	AMMRL1830	Australia	Fingernail Clippings		4	4	1	1	8	4	0.5	2	1.5	Indifference		-	-	-	-		-	-	-	-
	Candida metapsilosis	M1879	Australia	Abdominal Fluid		4	2	0.5	2	16	8	0.5	2	1	Indifference		-	-	-	-		-	-	-	-
	Candida orthopsilosis	M96926	Australia	Abdominal Fluid		1	0.5	0.5	2	16	8	0.5	2	1	Indifference		-	-	-	-		-	-	-	-
	Candida dubliniensis	AMMRL1881	Australia	Abdominal Fluid		0.25	0.125	0.5	2	16	8	0.5	2	1	Indifference		-	-	-	-		-	-	-	-
	Candida tropicalis	M230640	Australia	PEG Swab		0.5	0.25	0.5	2	16	8	0.5	2	1	Indifference		-	-	-	-		-	-	-	-
	Candida parapsilosis	ATCC22018	Australia	Unknown		2	1	0.5	2	8	4	0.5	2	1	Indifference		-	-	-	-		-	-	-	-
	Candida albicans	SC5314	Australia	Candidiasis		1	1	1	1	16	8	0.5	2	1.5	Indifference		1	2	1.5	Indifference		7.53	Insignificant	-1.25	Insignificant
ITRACONAZOLE & LACTOFERRIN-BEGA
Class	Species	Strain	Country	Source		Itraconazole				Lactoferrin-Bega				FICI	Interaction		Loewe					Bliss Independence
						MIC1	MIC2	FICA	Fold	MIC3	MIC4	FICB	Fold				Fold (AMB)	Fold (LF-B)	FICI	Interaction		µM2%	Synergy	µM2%	Antagonism
Tremellomycetes	Cryptococcus neoformans (VNI)	H99/WM148	United States	Clinical		0.25	0.125	0.5	2	16	8	0.5	2	1	Indifference		2	2	1	Indifference		2.69	Insignificant	-0.32	Insignificant
	Cryptococcus neoformans (VNII)	WM556/RJ-64	Brazil	Environmental		0.03125	0.015625	0.5	2	8	4	0.5	2	1	Indifference		-	-	-	-		-	-	-	-
	Cryptococcus neoformans (VNIII)	WM628	Australia	Clinical		0.125	0.0625	0.5	2	16	8	0.5	2	1	Indifference		-	-	-	-		-	-	-	-
	Cryptococcus deneoformans (VNIV)	JEC20	United States	Lab Strain		0.015625	0.015625	1	1	8	4	0.5	2	1.5	Indifference		-	-	-	-		-	-	-	-
	Cryptococcus gattii (VGI)	2005/215	France	Clinical		0.5	0.5	1	1	16	8	0.5	2	1.5	Indifference		-	-	-	-		-	-	-	-
	Cryptococcus deuterogattii (VGII)	R265	French Guyana	Clinical		1	1	1	1	16	8	0.5	2	1.5	Indifference		1	2	1.5	Indifference		17.71	Insignificant	-0.12	Insignificant
	Cryptococcus bacillisporus (VGIII)	WM161	United States	Environmental		0.125	0.125	1	1	16	8	0.5	2	1.5	Indifference		-	-	-	-		-	-	-	-
	Cryptococcus tetragattii (VGIV)	MMRL3013	Botswana	Clinical		0.25	0.25	1	1	16	8	0.5	2	1.5	Indifference		-	-	-	-		-	-	-	-
Saccharomycetes	Clavispora lusitaniae	M2002	Australia	Blood Arterial Line		0.0625	0.015625	0.25	4	8	4	0.5	2	0.75	Indifference		-	-	-	-		-	-	-	-
	Pichia kudriavzevii	ATCC6248	Australia	Sputum		0.25	0.125	0.5	2	8	4	0.5	2	1	Indifference		-	-	-	-		-	-	-	-
	Saccharomyces cerevisiae	S288c	Australia	Laboratory Strain		0.5	0.5	1	1	8	4	0.5	2	1.5	Indifference		-	-	-	-		-	-	-	-
	Kluyveromyces marxianus	M1896	Australia	Urine		0.0625	0.015625	0.25	4	16	8	0.5	2	0.75	Indifference		-	-	-	-		-	-	-	-
	Candida nivariensis	AMMRL1900	Australia	Tongue		0.25	0.25	1	1	8	4	0.5	2	1.5	Indifference		-	-	-	-		-	-	-	-
	Candida bracarensis	AMMRL1891	Australia	Urine		0.125	0.125	1	1	8	4	0.5	2	1.5	Indifference		-	-	-	-		-	-	-	-
	Candida glabrata	CBS138	Australia	Faeces		0.0625	0.03125	0.5	2	8	4	0.5	2	1	Indifference		2	2	1	Indifference		16.28	Insignificant	0	Insignificant
	Meyerozyma guilliermondii	AMMRL1830	Australia	Fingernail Clippings		0.125	0.0625	0.5	2	8	4	0.5	2	1	Indifference		-	-	-	-		-	-	-	-
	Candida metapsilosis	M1879	Australia	Abdominal Fluid		0.125	0.0625	0.5	2	16	8	0.5	2	1	Indifference		-	-	-	-		-	-	-	-
	Candida orthopsilosis	M96926	Australia	Abdominal Fluid		0.125	0.0625	0.5	2	16	8	0.5	2	1	Indifference		-	-	-	-		-	-	-	-
	Candida dubliniensis	AMMRL1881	Australia	Abdominal Fluid		0.0625	0.03125	0.5	2	16	4	0.25	4	0.75	Indifference		-	-	-	-		-	-	-	-
	Candida tropicalis	M230640	Australia	PEG Swab		0.125	0.0625	0.5	2	16	8	0.5	2	1	Indifference		-	-	-	-		-	-	-	-
	Candida parapsilosis	ATCC22018	Australia	Unknown		0.125	0.0625	0.5	2	8	4	0.5	2	1	Indifference		-	-	-	-		-	-	-	-
	Candida albicans	SC5314	Australia	Candidiasis		0.0625	0.03125	0.5	2	16	8	0.5	2	1	Indifference		2	2	1	Indifference		19.76	Insignificant	-13.71	Insignificant
VORICONAZOLE & LACTOFERRIN-BEGA
Class	Species	Strain	Country	Source		Voriconazole				Lactoferrin-Bega				FICI	Interaction		Loewe					Bliss Independence
						MIC1	MIC2	FICA	Fold	MIC3	MIC4	FICB	Fold				Fold (AMB)	Fold (LF-B)	FICI	Interaction		µM2%	Synergy	µM2%	Antagonism
Tremellomycetes	Cryptococcus neoformans (VNI)	H99/WM148	United States	Clinical		0.125	0.125	1	1	16	8	0.5	2	1.5	Indifference		1	2	1.5	Indifference		0.91	Insignificant	-11.25	Insignificant
	Cryptococcus neoformans (VNII)	WM556/RJ-64	Brazil	Environmental		0.03125	0.03125	1	1	8	4	0.5	2	1.5	Indifference		-	-	-	-		-	-	-	-
	Cryptococcus neoformans (VNIII)	WM628	Australia	Clinical		0.0625	0.0625	1	1	16	8	0.5	2	1.5	Indifference		-	-	-	-		-	-	-	-
	Cryptococcus deneoformans (VNIV)	JEC20	United States	Lab Strain		0.03125	0.03125	1	1	8	4	0.5	2	1.5	Indifference		-	-	-	-		-	-	-	-
	Cryptococcus gattii (VGI)	2005/215	France	Clinical		0.25	0.25	1	1	16	8	0.5	2	1.5	Indifference		-	-	-	-		-	-	-	-
	Cryptococcus deuterogattii (VGII)	R265	French Guyana	Clinical		1	1	1	1	16	8	0.5	2	1.5	Indifference		1	2	1.5	Indifference		5.59	Insignificant	-3.02	Insignificant
	Cryptococcus bacillisporus (VGIII)	WM161	United States	Environmental		0.0625	0.0625	1	1	16	8	0.5	2	1.5	Indifference		-	-	-	-		-	-	-	-
	Cryptococcus tetragattii (VGIV)	MMRL3013	Botswana	Clinical		0.03125	0.03125	1	1	16	8	0.5	2	1.5	Indifference		-	-	-	-		-	-	-	-
Saccharomycetes	Clavispora lusitaniae	M2002	Australia	Blood Arterial Line		0.0078125	0.0078125	1	1	8	4	0.5	2	1.5	Indifference		-	-	-	-		-	-	-	-
	Pichia kudriavzevii	ATCC6248	Australia	Sputum		0.25	0.25	1	1	8	4	0.5	2	1.5	Additivity		-	-	-	-		-	-	-	-
	Saccharomyces cerevisiae	S288c	Australia	Laboratory Strain		0.25	0.25	1	1	8	8	1	1	2	Indifference		-	-	-	-		-	-	-	-
	Kluyveromyces marxianus	M1896	Australia	Urine		0.0078125	0.0078125	1	1	16	8	0.5	2	1.5	Indifference		-	-	-	-		-	-	-	-
	Candida nivariensis	AMMRL1900	Australia	Tongue		0.25	0.25	1	1	8	8	1	1	2	Indifference		-	-	-	-		-	-	-	-
	Candida bracarensis	AMMRL1891	Australia	Urine		0.125	0.03125	0.25	4	8	4	0.5	2	0.75	Indifference		-	-	-	-		-	-	-	-
	Candida glabrata	CBS138	Australia	Faeces		0.125	0.0625	0.5	2	8	4	0.5	2	1	Indifference		2	2	1	Indifference		9.79	Insignificant	0	Insignificant
	Meyerozyma guilliermondii	AMMRL1830	Australia	Fingernail Clippings		0.125	0.03125	0.25	4	8	4	0.5	2	0.75	Indifference		-	-	-	-		-	-	-	-
	Candida metapsilosis	M1879	Australia	Abdominal Fluid		0.125	0.125	1	1	16	16	1	1	2	Indifference		-	-	-	-		-	-	-	-
	Candida orthopsilosis	M96926	Australia	Abdominal Fluid		0.03125	0.015625	0.5	2	16	8	0.5	2	1	Indifference		-	-	-	-		-	-	-	-
	Candida dubliniensis	AMMRL1881	Australia	Abdominal Fluid		0.0078125	0.0078125	1	1	16	8	0.5	2	1.5	Indifference		-	-	-	-		-	-	-	-
	Candida tropicalis	M230640	Australia	PEG Swab		0.03125	0.03125	1	1	16	8	0.5	2	1.5	Indifference		-	-	-	-		-	-	-	-
	Candida parapsilosis	ATCC22018	Australia	Unknown		0.125	0.0625	0.5	2	8	4	0.5	2	1	Indifference		-	-	-	-		-	-	-	-
	Candida albicans	SC5314	Australia	Candidiasis		0.03125	0.03125	1	1	16	8	0.5	2	1.5	Indifference		1	2	1.5	Indifference		18.64	Insignificant	-8.48	Insignificant
5-FLUCYTOSINE & LACTOFERRIN-BEGA
Class	Species	Strain	Country	Source		5-Flucytosine				Lactoferrin-Bega				FICI	Interaction		Loewe					Bliss Independence
						MIC1	MIC2	FICA	Fold	MIC3	MIC4	FICB	Fold				Fold (AMB)	Fold (LF-B)	FICI	Interaction		µM2%	Synergy	µM2%	Antagonism
Tremellomycetes	Cryptococcus neoformans (VNI)	H99/WM148	United States	Clinical		4	4	1	1	16	8	0.5	2	1.5	Indifference		1	2	1.5	Indifference		8.77	Insignificant	0	Insignificant
	Cryptococcus neoformans (VNII)	WM556/RJ-64	Brazil	Environmental		2	2	1	1	8	8	1	1	2	Indifference		-	-	-	-		-	-	-	-
	Cryptococcus neoformans (VNIII)	WM628	Australia	Clinical		2	2	1	1	16	16	1	1	2	Indifference		-	-	-	-		-	-	-	-
	Cryptococcus deneoformans (VNIV)	JEC20	United States	Lab Strain		2	2	1	1	8	8	1	1	2	Indifference		-	-	-	-		-	-	-	-
	Cryptococcus gattii (VGI)	2005/215	France	Clinical		1	1	1	1	16	16	1	1	2	Indifference		-	-	-	-		-	-	-	-
	Cryptococcus deuterogattii (VGII)	R265	French Guyana	Clinical		2	2	1	1	16	16	1	1	2	Indifference		1	1	2	Indifference		11.91	Insignificant	-1.63	Insignificant
	Cryptococcus bacillisporus (VGIII)	WM161	United States	Environmental		8	8	1	1	16	8	0.5	2	1.5	Indifference		-	-	-	-		-	-	-	-
	Cryptococcus tetragattii (VGIV)	MMRL3013	Botswana	Clinical		2	2	1	1	16	8	0.5	2	1.5	Indifference		-	-	-	-		-	-	-	-
Saccharomycetes	Clavispora lusitaniae	M2002	Australia	Blood Arterial Line		0.0625	0.03125	0.5	2	8	4	0.5	2	1	Indifference		-	-	-	-		-	-	-	-
	Pichia kudriavzevii	ATCC6248	Australia	Sputum		8	8	1	1	8	8	1	1	2	Indifference		-	-	-	-		-	-	-	-
	Saccharomyces cerevisiae	S288c	Australia	Laboratory Strain		0.5	0.5	1	1	8	8	1	1	2	Indifference		-	-	-	-		-	-	-	-
	Kluyveromyces marxianus	M1896	Australia	Urine		4	4	1	1	16	16	1	1	2	Indifference		-	-	-	-		-	-	-	-
	Candida nivariensis	AMMRL1900	Australia	Tongue		1	1	1	1	8	4	0.5	2	1.5	Indifference		-	-	-	-		-	-	-	-
	Candida bracarensis	AMMRL1891	Australia	Urine		0.5	0.25	0.5	2	8	4	0.5	2	1	Indifference		-	-	-	-		-	-	-	-
	Candida glabrata	CBS138	Australia	Faeces		0.125	0.125	1	1	8	4	0.5	2	1.5	Indifference		1	2	1.5	Indifference		9.89	Insignificant	0	Insignificant
	Meyerozyma guilliermondii	AMMRL1830	Australia	Fingernail Clippings		0.0625	0.03125	0.5	2	8	4	0.5	2	1	Indifference		-	-	-	-		-	-	-	-
	Candida metapsilosis	M1879	Australia	Abdominal Fluid		0.25	0.125	0.5	2	16	8	0.5	2	1	Indifference		-	-	-	-		-	-	-	-
	Candida orthopsilosis	M96926	Australia	Abdominal Fluid		0.0625	0.0625	1	1	16	8	0.5	2	1.5	Indifference		-	-	-	-		-	-	-	-
	Candida dubliniensis	AMMRL1881	Australia	Abdominal Fluid		0.0625	0.03125	0.5	2	16	8	0.5	2	1	Indifference		-	-	-	-		-	-	-	-
	Candida tropicalis	M230640	Australia	PEG Swab		0.25	0.25	1	1	16	16	1	1	2	Indifference		-	-	-	-		-	-	-	-
	Candida parapsilosis	ATCC22018	Australia	Unknown		0.5	0.5	1	1	8	4	0.5	2	1.5	Indifference		-	-	-	-		-	-	-	-
	Candida albicans	SC5314	Australia	Candidiasis		0.125	0.125	1	1	16	16	1	1	2	Indifference		1	1	2	Indifference		13.55	Insignificant	-2.2	Insignificant

## Sheet: Surfaces
SUPPLEMENTARY DATASET S2: Synergy data for all strains used in this study.
	C. neoformans H99				C. deuterogattii R265				C. albicans SC5314				C. glabrata CBS138
AMB & LF	µM2%	Synergy	µM2%	Antagonism	µM2%	Synergy	µM2%	Antagonism	µM2%	Synergy	µM2%	Antagonism	µM2%	Synergy	µM2%	Antagonism
	148.1	Strong	-2.08	Insignificant	60.76	Moderate	-2.78	Insignificant	135.48	Strong	-8.58	Insignificant	77.46	Moderate	-4.78	Insignificant
NYS & LF	µM2%	Synergy	µM2%	Antagonism	µM2%	Synergy	µM2%	Antagonism	µM2%	Synergy	µM2%	Antagonism	µM2%	Synergy	µM2%	Antagonism
	18.51	Insignificant	-2.97	Insignificant	21.82	Insignificant	0	Insignificant	9.93	Insignificant	-9.21	Insignificant	5.58	Insignificant	-1.31	Insignificant
FLC & LF	µM2%	Synergy	µM2%	Antagonism	µM2%	Synergy	µM2%	Antagonism	µM2%	Synergy	µM2%	Antagonism	µM2%	Synergy	µM2%	Antagonism
	44.27	Minor	-1.88	Insignificant	28.77	Minor	0	Insignificant	7.53	Insignificant	-1.25	Insignificant	14.31	Insignificant	-0.71	Insignificant
ITR & LF	µM2%	Synergy	µM2%	Antagonism	µM2%	Synergy	µM2%	Antagonism	µM2%	Synergy	µM2%	Antagonism	µM2%	Synergy	µM2%	Antagonism
	2.69	Insignificant	-0.32	Insignificant	17.71	Insignificant	-0.12	Insignificant	19.76	Insignificant	-13.71	Insignificant	16.28	Insignificant	0	Insignificant
VRC & LF	µM2%	Synergy	µM2%	Antagonism	µM2%	Synergy	µM2%	Antagonism	µM2%	Synergy	µM2%	Antagonism	µM2%	Synergy	µM2%	Antagonism
	0.91	Insignificant	-11.25	Insignificant	5.59	Insignificant	-3.02	Insignificant	9.79	Insignificant	0	Insignificant	18.64	Insignificant	-8.48	Insignificant
5FC & LF	µM2%	Synergy	µM2%	Antagonism	µM2%	Synergy	µM2%	Antagonism	µM2%	Synergy	µM2%	Antagonism	µM2%	Synergy	µM2%	Antagonism
	8.77	Insignificant	0	Insignificant	11.91	Insignificant	-1.63	Insignificant	9.89	Insignificant	0	Insignificant	13.55	Insignificant	-2.2	Insignificant
