# Supplementary material for: Lactoferrin Is Broadly Active against Yeasts and Highly Synergistic with Amphotericin B
Source: Antimicrob Agents Chemother. 2020 Apr 21;64(5):e02284-19. doi: 10.1128/AAC.02284-19 (PMC7179636; doi:10.1128/AAC.02284-19)
Supplement: Supplemental file 3 [file AAC.02284-19-sd003.xlsx]

## Sheet: Full Concentration Range
SUPPLEMENTARY DATASET S3: Full data for Galleria mellonella assasys.
	Lactoferrin				Amphotericin B				Lactoferrin + Amphotericin B
C. albicans SC5314
C. neoformans H99

## Sheet: Final Survival Curves
SUPPLEMENTARY DATASET S3: Full data for Galleria mellonella assasys.
	Repeat 1				Repeat 2				Repeat 3				Combined
C. albicans SC5314
	Repeat 1				Repeat 2				Repeat 3				Combined
C. neoformans H99
